# Supplementary material for: The Impact of Color Cues on Word Segmentation by L2 Chinese Readers: Evidence from Eye Movements
Source: Behav Sci (Basel). 2025 Jul 3;15(7):904. doi: 10.3390/bs15070904 (PMC12292455; doi:10.3390/bs15070904)
Supplement: Supplementary file 1 [file behavsci-15-00904-s001.zip]

Archive with 1 entries (1 files):
- behavsci-3653517-supplementary.pdf
